# Supplementary material for: The ripple effect of stigmatization on children with congenital hypospadias: impacts on psychological and behavioral aspects
Source: Front Public Health. 2026 Feb 18;14:1743923. doi: 10.3389/fpubh.2026.1743923 (PMC12957262; doi:10.3389/fpubh.2026.1743923)
Supplement: Supplementary file 1 [file Table_1.xlsx]

## Sheet: δ��1
序号	年龄	手术次数	疾病分型	排尿情况	手术史	合并疾病	留置尿管天数	居住地	照护人	结果	年龄计量	留置尿管天数计量	1	2	3	4	5	6	7	8	9	10	11	12	13	14	15	16	17	18	19	20	21	22	23	24	25	26	27	28	29	30	31	32	33	34	35	36	37
1	2	1	3	1	0	0	4	1	2	0	8	10	3	2	0	1	0	0	1	1	0	0	0	1	0	0	1	1	0	0	1	1	1	0	1	0	0	0	0	0	0	1	1	0	1	1	0	0	1
2	2	3	3	2	0	0	3	2	2	1	8	9	1	2	0	0	1	0	2	1	2	0	1	2	0	0	1	2	0	1	1	0	1	0	0	0	0	0	0	0	0	0	0	1	2	2	0	0	0
3	2	1	2	1	0	1	3	2	2	0	6	9	1	0	0	0	0	0	2	0	0	0	0	0	0	0	0	2	0	0	0	0	2	0	2	0	2	2	1	0	0	0	2	0	0	0	1	2	1
4	2	4	3	2	0	0	1	2	2	0	11	7	3	1	0	1	0	1	0	1	0	0	1	0	1	0	1	0	1	0	1	2	2	0	1	0	1	0	0	0	0	1	1	0	3	0	0	1	1
5	2	3	4	1	0	0	2	2	2	0	10	8	0	1	0	0	0	0	2	1	0	0	0	0	0	0	0	0	0	0	1	0	1	0	1	0	0	0	0	0	0	1	1	0	0	1	0	0	1
6	2	3	2	1	0	0	1	2	2	0	8	7	1	0	0	0	0	0	1	0	0	0	0	1	0	0	0	1	0	0	1	0	0	0	0	0	1	0	0	0	0	0	1	0	0	0	0	0	0
7	2	1	2	1	0	0	1	2	2	0	8	7	0	0	0	1	0	0	1	0	1	1	0	0	0	3	1	1	0	0	1	0	0	0	1	0	0	2	0	0	0	1	1	0	0	0	0	0	0
8	1	3	2	2	0	0	3	2	2	0	3	9	0	1	0	0	0	0	1	0	0	0	0	0	0	1	0	0	0	1	0	0	1	0	0	0	0	0	0	0	0	0	0	1	1	0	0	0	0
9	2	2	3	2	0	0	2	2	2	0	9	8	1	1	1	0	0	0	1	1	0	1	0	1	0	1	2	1	0	1	3	2	0	0	2	0	0	1	0	0	0	1	3	1	1	1	2	1	3
10	2	3	3	3	0	0	1	1	2	1	7	7	2	2	1	3	1	0	1	1	0	1	3	0	3	0	2	0	3	0	3	1	1	0	1	1	2	3	0	3	0	2	3	0	2	1	0	0	1
11	2	1	3	2	1	0	2	1	2	0	6	8	2	1	0	0	0	0	1	1	0	1	0	1	0	1	0	0	0	0	0	2	1	0	3	0	2	1	0	0	0	0	2	0	0	0	0	1	1
12	2	2	2	2	1	1	1	1	3	0	9	7	0	1	0	0	0	0	1	1	0	1	0	1	0	1	0	1	0	0	2	1	1	0	2	0	1	1	0	0	0	3	1	0	1	0	1	1	1
13	1	3	3	3	0	0	2	2	2	0	3	8	0	0	0	0	0	0	1	0	0	0	0	1	0	1	0	0	0	0	1	0	2	0	1	0	1	1	0	0	0	1	2	0	1	0	0	0	0
14	2	1	2	1	0	0	3	1	2	0	11	9	1	1	0	2	0	0	0	1	0	0	0	0	0	0	0	0	1	0	0	1	1	0	1	0	1	0	0	0	0	1	1	0	0	3	0	1	0
15	1	1	6	3	0	0	2	2	1	0	4	8	3	1	0	0	0	0	1	0	0	0	0	1	0	0	0	0	0	1	1	0	1	0	1	0	2	1	0	0	0	1	1	1	1	0	0	0	1
16	2	1	1	1	1	0	1	1	2	0	12	7	0	1	0	1	0	0	0	0	0	1	0	1	0	0	0	0	0	0	1	0	1	0	1	0	1	0	0	0	0	1	1	0	0	0	0	0	0
17	2	1	2	1	0	0	2	1	1	0	9	8	1	1	0	2	0	0	1	1	0	0	0	0	0	1	0	0	0	0	0	2	1	0	0	0	1	0	1	0	0	0	1	0	0	1	2	0	0
18	2	1	2	1	1	0	2	2	2	0	9	8	1	2	0	1	0	0	1	0	1	0	0	0	0	0	0	0	0	0	1	0	1	0	2	0	0	0	0	0	0	1	1	0	0	1	0	0	0
19	4	2	3	2	0	0	1	2	1	0	16	7	0	0	0	0	0	0	0	0	0	0	0	1	0	1	0	0	0	0	0	0	0	0	1	0	0	0	0	0	0	1	1	0	0	0	0	0	0
20	1	1	3	2	0	0	2	2	1	0	3	8	3	0	1	3	0	0	1	0	3	0	1	1	1	3	0	1	0	0	0	0	3	0	2	0	1	0	1	1	0	2	2	0	1	1	0	1	0
21	1	2	4	2	1	1	2	1	2	0	4	8	0	1	0	1	0	0	2	1	0	0	0	0	0	1	0	0	0	0	0	0	1	0	1	0	0	0	0	0	0	1	1	0	0	0	0	0	0
22	2	1	2	2	1	0	1	2	1	0	10	7	3	1	0	1	0	0	2	0	0	0	0	1	0	0	0	1	0	0	0	0	1	0	1	0	1	0	0	0	0	1	1	0	1	0	0	0	1
23	2	1	2	2	0	0	1	1	2	0	7	7	0	0	0	0	0	0	0	0	0	0	0	1	0	0	0	0	0	0	0	1	1	0	1	0	1	0	0	0	0	0	0	0	0	1	0	0	0
24	1	2	3	2	0	0	1	2	1	0	5	7	1	1	1	0	0	0	1	0	0	0	0	1	0	1	1	1	0	0	0	0	1	0	1	0	1	0	0	0	0	1	1	0	1	0	0	1	1
25	1	3	3	2	0	1	1	2	2	0	4	7	2	1	0	1	0	2	1	0	0	0	2	0	2	0	1	0	0	1	1	0	1	0	0	0	2	0	0	0	0	1	2	0	1	0	0	0	1
26	2	2	4	2	1	1	2	2	1	0	12	8	1	1	0	0	0	0	1	0	0	0	1	1	0	2	1	1	0	1	2	1	1	0	1	0	1	0	0	0	0	1	1	0	1	0	1	1	1
27	2	1	3	2	0	0	2	2	1	0	6	8	0	0	0	0	0	0	0	1	0	0	0	1	0	0	0	1	0	0	0	0	2	0	0	0	0	0	0	0	0	0	0	0	0	0	0	0	0
28	2	2	3	3	0	0	2	2	1	0	12	8	2	0	0	0	0	1	0	0	0	0	0	2	0	0	1	2	0	0	0	0	1	0	0	0	0	0	0	0	0	1	0	0	0	0	0	0	0
29	3	3	2	2	0	0	2	1	2	0	14	8	1	1	0	0	0	0	0	1	0	1	0	0	0	0	0	0	0	0	1	1	0	0	1	0	0	0	0	0	0	0	1	0	0	0	0	0	0
30	2	3	4	2	0	0	2	1	1	0	9	8	3	1	0	0	0	1	1	1	0	1	2	1	1	1	0	1	0	0	2	1	2	0	1	0	2	1	0	0	0	1	3	0	1	0	1	2	1
31	3	3	3	1	0	0	2	1	1	0	14	8	0	0	0	1	0	0	0	1	0	1	0	1	0	0	0	1	0	0	0	0	1	0	0	0	0	0	0	0	0	1	0	0	0	0	0	0	0
32	1	1	1	1	0	0	2	1	1	0	5	8	0	0	0	0	0	0	0	0	0	0	0	1	0	0	0	1	0	0	0	0	1	0	0	0	1	0	0	0	0	0	0	0	0	0	0	0	0
33	2	3	5	3	1	0	2	2	3	1	11	8	0	0	1	0	0	0	0	0	0	0	0	3	0	0	1	3	0	0	0	0	1	0	0	0	0	1	0	0	0	1	0	0	0	0	0	0	0
34	2	1	1	1	1	0	1	2	2	0	10	7	0	1	0	1	0	0	1	1	0	1	0	1	0	0	0	1	0	1	1	1	3	0	1	0	1	0	0	0	0	2	3	0	1	1	0	2	1
35	2	4	1	2	0	0	3	2	2	0	10	9	1	1	1	0	0	0	2	0	0	1	0	2	0	0	0	2	0	0	1	1	1	0	1	0	0	1	0	0	0	1	1	0	0	0	0	0	1
36	2	1	3	2	0	0	2	2	2	1	6	8	1	0	0	0	0	1	3	1	0	0	1	2	0	1	1	3	0	0	1	1	2	0	1	0	1	0	0	0	0	1	1	0	1	1	0	2	0
37	2	3	5	3	1	0	3	2	1	1	6	9	3	1	0	0	1	3	3	1	0	2	2	3	2	2	1	3	2	2	0	0	3	0	1	0	3	1	0	0	0	2	3	0	1	1	0	0	2
38	3	1	3	1	0	0	2	1	2	0	13	8	1	0	0	1	0	1	2	0	1	0	2	0	0	1	0	1	1	0	1	0	2	0	1	0	2	1	0	0	0	1	2	0	1	0	0	0	1
39	1	1	3	2	0	1	1	1	1	0	4	5	0	0	0	0	0	0	2	1	0	0	0	0	1	0	0	1	0	0	0	0	1	0	1	0	1	1	1	0	0	1	1	0	1	1	0	0	0
40	3	1	3	3	0	0	1	1	1	0	14	7	1	1	0	1	0	0	1	0	0	1	0	1	0	1	1	1	0	0	0	1	1	0	1	0	1	0	0	0	0	1	1	0	1	0	0	0	0
41	1	1	2	3	0	0	2	1	2	0	4	8	1	1	0	1	1	0	2	1	0	0	0	0	0	2	0	0	0	0	0	0	1	0	1	0	0	0	0	0	0	1	1	0	1	1	0	0	0
42	1	2	4	2	0	1	1	1	2	0	3	7	0	0	0	0	0	0	0	0	0	0	0	0	0	0	0	0	0	1	0	0	0	0	0	0	0	0	0	0	0	0	1	0	0	0	0	0	0
43	1	4	6	2	0	0	2	1	1	0	4	8	0	2	1	1	1	0	1	2	0	0	0	1	0	2	0	1	1	0	0	1	0	0	2	0	1	0	1	0	0	1	1	0	1	1	0	1	0
44	1	1	3	2	0	0	2	1	2	0	3	8	1	0	0	0	0	1	1	1	0	0	0	1	0	0	0	1	0	1	0	0	0	0	0	0	2	0	0	0	0	0	1	0	1	0	0	0	0
45	1	1	3	1	0	0	2	1	2	0	3	8	1	1	0	0	0	1	1	1	0	0	0	1	0	1	0	1	0	0	0	0	1	0	1	0	1	0	0	0	0	0	1	0	1	1	0	0	0
46	2	2	4	3	0	0	1	1	2	0	6	7	1	1	0	2	0	0	1	2	0	1	1	1	0	2	1	2	0	0	1	1	1	0	1	0	2	0	0	0	0	2	2	0	0	2	0	1	1
47	1	1	3	2	0	1	2	1	1	0	4	8	1	1	0	1	0	1	1	0	0	1	1	2	0	1	1	0	1	0	1	1	1	0	1	0	0	0	0	0	0	1	1	0	1	1	0	0	1
48	2	2	3	2	0	0	2	1	2	0	6	8	0	0	0	0	0	0	1	0	0	1	1	1	0	0	1	1	0	1	1	0	0	0	1	0	0	0	0	0	0	0	1	0	0	1	0	0	0
49	1	1	1	1	0	0	2	1	2	0	4	8	1	1	0	1	0	1	1	1	0	0	0	2	0	1	0	2	0	0	0	0	1	0	1	0	0	0	0	0	0	1	1	0	2	1	0	0	0
50	1	2	2	1	0	0	2	1	2	0	5	8	0	1	0	0	0	0	1	2	0	0	1	1	0	3	1	2	0	0	1	0	0	0	1	0	0	0	0	0	0	0	1	0	0	1	0	1	0
51	1	2	1	2	0	0	2	1	1	0	3	8	0	1	1	0	0	0	1	1	0	0	2	1	0	2	1	2	0	0	0	0	0	0	1	0	0	0	0	0	0	1	1	0	1	1	0	0	0
52	1	1	4	3	0	0	3	2	2	0	5	9	1	1	0	1	0	1	1	2	0	0	1	0	0	3	1	1	0	1	0	1	1	0	1	0	0	0	0	0	0	1	1	0	1	1	0	1	0
53	1	1	3	1	0	0	2	1	2	0	5	8	0	1	0	0	0	0	0	1	0	0	0	1	0	1	1	1	0	0	0	0	1	0	1	0	0	0	0	0	0	0	0	0	0	1	0	0	0
54	2	1	3	2	1	0	1	2	2	0	6	7	1	1	1	0	0	1	1	1	0	2	2	1	1	0	0	1	0	1	2	1	2	0	1	0	1	1	0	0	0	1	2	0	1	1	0	1	1
55	2	2	6	2	0	1	2	2	2	0	6	8	2	2	1	2	1	2	2	1	1	1	0	1	0	1	1	1	1	2	1	0	2	0	1	0	1	0	0	0	0	1	3	0	2	2	0	2	2
56	4	1	1	1	0	0	1	2	2	0	17	7	0	1	0	2	0	0	0	1	2	1	0	1	0	0	0	1	1	0	1	1	2	0	3	0	1	1	0	0	0	1	2	1	1	3	1	1	1
57	1	2	3	1	0	0	2	1	1	1	5	8	1	1	1	2	1	1	3	1	1	1	1	2	0	1	0	2	0	1	0	1	2	0	1	0	1	0	0	0	0	2	1	0	1	0	0	1	1
58	2	3	3	3	0	0	2	2	2	1	6	8	1	2	2	1	1	1	2	2	0	1	1	2	1	1	1	3	1	1	2	1	2	0	3	1	2	1	0	0	0	2	3	0	1	2	1	2	1
59	1	1	3	1	0	0	2	1	3	1	5	8	1	2	1	0	1	1	2	1	0	0	0	2	1	0	1	2	0	0	1	1	2	0	2	0	1	1	0	0	0	2	3	0	2	2	1	2	1
60	2	1	3	1	0	0	2	2	1	1	8	8	2	1	1	0	0	1	1	1	0	2	0	3	0	2	1	3	0	0	2	1	2	0	2	1	2	1	0	0	0	1	2	0	1	2	0	1	1
61	2	2	3	2	0	0	2	2	2	1	8	8	1	0	0	1	0	0	1	1	0	0	0	2	0	1	2	3	0	0	1	1	1	0	2	0	0	0	0	0	0	1	2	0	1	1	0	1	0
62	2	3	3	2	0	0	1	2	2	1	6	7	1	1	1	1	0	1	2	1	0	1	0	3	0	1	1	3	1	0	1	1	2	0	3	1	0	0	0	0	0	2	1	0	1	2	0	1	0
63	2	2	3	2	0	0	2	2	2	1	12	8	0	2	1	1	1	1	1	1	2	3	0	2	0	2	3	1	0	0	2	1	1	0	2	0	1	0	0	0	0	2	3	0	1	2	0	0	2
64	2	4	4	3	0	0	1	1	1	1	7	7	0	3	1	2	1	0	2	2	2	1	0	2	0	2	1	2	1	0	2	1	2	1	2	1	1	1	0	0	0	0	3	0	0	2	0	1	1
65	1	4	4	2	0	0	2	2	1	1	4	8	1	1	0	0	0	0	2	1	0	1	0	2	1	2	1	2	0	1	2	1	2	0	2	0	2	1	0	0	0	3	3	0	1	2	0	2	1
66	2	1	3	2	0	0	3	2	1	1	7	9	0	1	1	0	0	0	3	1	0	2	0	2	0	2	1	2	0	0	1	1	2	0	2	1	0	1	0	0	0	1	2	0	1	2	0	1	0
67	1	2	4	2	0	0	2	1	2	0	5	8	1	1	1	1	0	1	1	1	0	1	0	0	0	2	1	1	0	0	1	1	2	0	1	0	1	0	0	0	0	2	1	0	1	1	0	1	1
68	1	2	5	3	0	0	2	2	2	1	5	8	1	2	1	2	2	0	1	1	0	1	1	1	1	2	1	2	0	1	1	2	2	0	1	0	1	1	0	0	0	1	2	0	1	2	1	2	1
69	1	2	6	3	0	0	2	1	2	1	3	8	1	1	1	2	1	1	2	1	0	0	1	1	1	3	1	1	1	3	1	1	1	0	2	0	2	1	0	0	0	3	3	0	2	2	0	2	0
70	2	1	2	1	1	0	4	2	2	0	12	12	0	0	0	0	0	0	0	1	0	1	0	1	0	0	1	0	0	0	1	1	1	0	1	0	0	0	0	0	0	0	2	0	0	1	0	0	0
71	1	1	3	1	0	0	2	1	2	0	3	8	3	0	0	0	0	3	2	1	0	0	0	3	0	1	0	1	0	1	0	1	3	0	1	0	3	0	0	0	0	2	2	0	3	2	0	0	2
72	1	1	3	3	0	0	2	2	2	0	4	8	0	1	0	2	1	1	2	1	0	0	0	1	0	2	0	1	0	0	0	0	1	0	2	1	2	1	0	0	0	3	2	0	1	1	0	1	1
73	1	1	3	2	0	0	2	1	2	0	3	8	1	1	0	0	0	1	2	1	0	0	0	1	0	1	0	2	0	0	0	0	1	0	2	0	1	1	0	0	0	2	2	0	1	1	0	0	1
74	1	1	4	2	1	0	2	1	2	1	4	8	0	2	1	3	0	1	2	1	0	0	0	2	0	3	1	2	0	0	3	1	2	0	1	1	2	0	0	0	0	3	3	0	2	2	0	1	1
75	1	4	3	3	0	1	4	2	2	1	4	11	0	1	2	1	1	1	2	2	1	2	1	3	0	3	1	3	1	1	1	1	2	0	2	1	1	1	0	0	0	1	3	0	1	1	0	1	2
76	2	1	2	1	1	1	2	2	1	0	6	8	1	1	1	2	1	0	1	1	2	1	0	1	0	2	0	1	0	1	1	0	1	0	3	0	2	1	0	0	0	2	3	0	1	1	0	1	1
77	1	1	4	2	0	0	2	2	2	0	3	8	1	1	1	2	0	1	2	0	0	0	1	1	0	2	0	1	0	1	0	0	2	0	3	0	1	0	0	0	0	1	1	0	1	1	0	0	0
78	1	1	1	2	0	0	1	1	1	0	3	7	1	0	1	0	0	1	1	1	0	0	1	1	1	1	0	1	0	0	2	1	2	0	2	0	2	1	0	0	0	2	2	0	1	1	0	1	0
79	2	4	4	2	0	0	2	2	2	1	11	8	1	2	1	2	1	0	1	2	1	2	0	1	1	2	1	2	0	0	1	1	1	0	3	1	1	0	0	0	0	1	2	0	1	2	0	1	0
80	2	2	3	3	0	0	2	2	2	0	7	8	0	1	1	0	0	0	1	0	0	1	0	1	0	1	1	2	0	0	2	0	1	0	2	0	2	0	0	0	0	1	2	0	1	2	0	2	1
81	2	4	3	2	0	0	2	2	2	1	8	8	0	0	1	1	0	0	2	2	1	3	0	3	0	2	2	3	0	1	2	2	2	0	2	2	1	1	1	0	0	2	3	0	1	2	1	2	1
82	2	3	3	2	0	1	3	1	2	1	9	9	2	1	1	2	0	0	1	1	2	2	0	2	1	2	1	3	1	0	2	1	2	0	2	0	0	1	0	0	0	1	2	1	1	1	0	1	1
83	1	2	6	2	0	0	2	2	2	0	3	8	1	1	1	2	0	1	3	1	0	0	0	1	0	2	0	1	0	1	0	0	2	0	1	0	1	0	0	0	0	1	2	0	1	1	0	0	0
84	1	1	1	2	0	0	2	1	1	0	5	8	1	1	2	1	0	1	2	1	0	0	1	2	0	1	0	1	0	0	0	0	1	0	1	0	1	0	0	0	0	1	1	0	1	1	0	0	0
85	1	1	3	3	0	0	2	1	1	1	4	8	1	1	1	1	0	0	2	0	0	0	0	1	0	1	0	2	1	0	0	0	2	0	1	0	1	2	0	0	0	2	3	0	2	2	0	1	0
86	1	1	4	2	0	0	1	1	2	1	3	7	3	0	1	1	0	3	3	1	0	0	1	2	0	1	0	2	0	0	0	0	1	0	1	0	1	2	0	0	0	1	1	0	2	1	0	1	1
87	1	1	1	2	1	0	2	1	1	0	3	8	0	0	1	1	0	0	2	0	0	0	1	2	1	1	0	1	0	1	0	0	2	0	1	0	1	1	1	0	0	2	2	0	1	1	0	1	0
88	2	4	3	2	0	0	1	1	2	1	12	7	1	2	2	2	2	1	1	2	2	3	0	2	1	3	2	2	1	1	2	1	2	0	2	2	2	1	1	0	0	2	3	1	1	2	1	1	1
89	4	3	2	2	0	0	1	2	2	0	16	7	0	1	1	1	1	0	0	0	1	3	0	1	0	1	2	1	0	0	1	1	0	0	2	1	1	1	1	0	0	1	2	1	1	2	1	1	1
90	3	2	1	2	0	0	1	1	2	1	13	7	0	2	1	2	1	0	1	2	2	2	0	1	1	2	2	1	0	0	2	1	2	0	2	1	1	0	0	0	0	2	3	0	1	2	0	1	1
91	2	3	1	2	1	0	2	2	2	1	11	8	1	1	1	2	1	1	2	1	2	2	1	1	0	1	1	1	0	1	1	1	0	0	2	0	1	1	0	0	0	2	3	0	1	2	0	1	2
92	3	4	6	3	1	0	3	2	1	0	15	9	2	2	2	2	2	1	1	2	1	2	1	1	0	1	1	0	0	0	1	1	1	0	2	1	1	1	0	0	0	1	3	0	1	2	1	0	1
93	2	1	2	1	0	0	2	2	1	0	9	8	0	0	0	1	0	0	1	0	0	1	0	1	0	1	1	1	0	1	1	1	0	0	1	0	1	1	0	0	0	1	2	0	1	1	0	0	1
94	1	2	4	3	0	0	1	1	2	0	4	7	1	0	1	1	0	0	2	1	0	0	0	2	0	2	0	1	0	1	1	0	2	0	3	0	1	1	0	0	0	2	2	0	1	1	0	0	0
95	1	4	3	2	0	0	2	1	2	0	4	8	1	0	0	1	0	1	2	0	0	0	0	2	0	1	0	1	0	0	0	0	2	0	1	0	2	1	0	0	0	3	2	0	1	2	0	0	0
96	1	2	5	2	0	0	2	2	2	0	5	8	0	0	2	1	0	0	1	0	0	0	1	2	0	2	1	1	0	0	1	1	1	0	1	0	1	0	0	0	0	1	1	0	1	2	0	0	0
97	2	4	3	2	1	0	1	2	2	0	10	7	0	0	1	1	2	0	0	2	0	2	0	0	0	2	2	0	1	0	1	1	1	0	3	1	2	0	0	0	0	1	2	1	1	2	0	0	1
98	2	4	4	2	0	0	2	2	2	0	7	8	0	1	1	2	0	0	1	1	0	1	1	1	0	2	1	0	0	0	0	0	0	0	1	0	1	0	0	0	0	1	1	0	1	1	0	0	1
99	3	2	2	1	0	0	1	2	2	0	13	7	0	0	0	1	0	0	0	0	1	1	0	1	0	0	0	0	0	0	1	1	1	0	2	0	0	0	0	0	0	1	2	0	1	1	0	0	0
100	2	1	2	1	0	0	1	1	2	0	9	7	0	0	0	0	0	0	0	0	0	1	0	0	0	2	1	0	0	0	0	0	1	0	2	0	0	0	0	0	0	1	1	0	0	2	0	0	1
101	2	3	4	2	0	0	2	1	2	0	7	8	0	1	1	1	0	0	1	0	0	1	0	1	1	2	1	1	0	1	1	1	1	0	1	0	1	0	0	0	0	0	1	0	1	1	0	0	1
102	2	1	3	2	1	0	2	1	1	0	10	8	0	0	0	1	0	0	1	0	2	1	0	0	0	0	1	0	0	0	0	0	1	0	1	1	1	2	0	0	0	1	1	1	1	1	0	0	1
103	3	3	3	2	0	0	2	2	2	0	15	8	0	0	1	1	0	0	0	0	0	1	0	0	0	0	0	1	0	0	0	0	0	0	1	1	0	0	0	0	0	1	0	0	1	1	0	0	0
104	2	2	3	2	1	0	2	1	1	0	7	8	0	0	0	0	0	0	0	0	0	1	1	1	0	1	1	1	0	0	0	0	0	0	0	0	0	0	0	0	0	0	1	0	0	0	0	0	0
105	2	2	4	1	0	0	2	1	2	0	9	8	0	1	0	0	0	0	0	0	0	2	0	0	1	1	0	0	0	1	0	0	0	0	2	0	1	0	0	0	0	1	1	0	0	0	0	0	2
106	1	3	3	2	0	0	2	1	2	0	3	8	0	0	0	0	0	1	0	0	0	0	1	0	1	0	1	0	0	0	0	1	0	0	0	0	0	0	0	0	0	1	1	0	2	1	0	0	0
107	1	1	2	1	1	0	2	1	2	0	4	8	0	0	0	1	0	0	1	0	0	0	1	1	0	1	0	1	0	1	0	0	1	0	0	0	0	0	0	0	0	1	1	0	0	0	0	0	0
108	1	4	3	3	0	0	2	2	2	0	4	8	0	0	0	0	0	0	1	0	0	1	1	1	0	0	0	1	0	0	0	0	0	0	1	0	1	0	0	0	0	1	1	0	0	0	0	0	0
109	2	4	4	2	1	0	2	2	1	0	12	8	0	1	0	2	0	0	0	0	1	2	0	0	0	1	1	0	0	0	0	0	0	0	1	2	2	1	0	0	0	1	2	0	0	1	0	1	1
110	2	2	3	1	0	0	2	2	3	0	6	8	0	0	0	0	0	0	0	0	0	1	1	2	0	0	0	1	0	0	0	0	0	0	0	0	0	0	0	0	0	0	1	0	0	0	0	0	0
111	2	1	3	1	0	1	2	1	1	0	7	8	0	0	0	0	0	0	0	0	0	1	0	0	0	1	1	0	0	0	0	0	0	0	0	0	1	0	0	0	0	1	1	0	1	1	0	0	1
112	1	2	3	1	0	1	2	1	2	0	4	8	2	1	1	0	0	1	2	0	0	0	1	1	1	2	0	1	0	0	0	1	1	0	0	0	0	0	0	0	0	2	2	0	1	1	0	0	0
113	1	1	1	1	0	0	2	1	2	1	4	8	1	0	0	1	0	1	1	0	0	0	1	1	0	1	0	1	0	0	1	0	0	1	0	2	0	0	0	0	0	0	1	0	0	0	0	0	0
114	1	2	3	1	1	0	1	1	2	0	4	7	0	0	0	0	0	0	0	0	0	0	0	2	0	1	0	1	0	1	0	0	3	0	0	0	0	1	0	0	0	0	0	0	0	0	0	0	0
115	2	3	2	2	1	0	1	1	1	0	8	6	0	1	1	0	0	0	0	0	2	2	1	0	0	1	1	0	1	0	1	1	0	0	2	1	1	2	0	0	0	3	2	0	0	2	0	1	2
116	1	1	2	2	1	0	1	2	2	0	4	7	1	0	0	1	0	0	1	0	0	0	0	1	0	1	0	1	0	0	0	0	2	0	1	1	1	0	0	0	0	0	1	0	0	0	0	0	0
117	2	1	2	2	1	0	1	2	2	0	10	7	0	0	0	1	0	0	0	0	1	2	0	0	0	1	1	0	0	0	1	0	1	0	2	1	1	1	0	0	0	1	2	0	0	1	0	0	1
118	2	4	5	2	0	0	1	1	2	1	8	7	0	2	1	2	0	0	1	1	2	2	0	0	0	2	1	0	1	0	2	0	1	0	2	1	2	1	0	0	0	2	2	0	1	2	0	1	2
119	3	4	3	2	0	0	1	1	1	0	15	7	0	1	0	1	2	0	0	1	0	1	0	0	0	1	1	0	0	0	0	0	0	0	1	2	1	0	0	0	0	1	1	1	0	2	1	1	2
120	2	1	4	2	0	0	2	1	2	0	7	8	0	0	1	1	0	0	1	0	0	0	1	0	0	0	0	0	0	0	1	0	1	0	2	0	1	0	0	0	0	1	1	0	1	2	0	0	1
121	2	2	1	2	0	0	2	1	2	0	8	8	0	0	1	2	1	0	1	0	1	2	1	0	0	1	1	0	0	0	1	0	2	0	1	0	0	0	0	0	0	1	2	0	1	1	0	1	1
122	2	1	1	1	0	0	1	2	1	0	7	7	0	0	0	0	0	0	0	0	1	1	0	0	0	0	0	0	0	0	0	0	1	0	1	0	0	0	0	0	0	0	1	0	0	1	0	0	0
123	2	2	2	1	0	0	2	1	2	0	7	8	0	0	0	0	0	1	0	0	0	1	1	0	0	0	0	0	0	0	0	0	0	0	1	0	1	1	0	0	0	1	1	0	0	1	0	1	1
124	3	3	1	2	0	0	1	2	2	0	13	7	0	1	1	1	1	0	0	0	1	2	0	0	0	1	0	0	0	1	1	2	1	0	2	2	1	0	0	0	0	1	2	0	0	2	0	1	1
125	2	2	3	2	0	0	2	2	1	0	9	8	0	1	1	0	0	0	0	0	2	2	0	0	0	1	1	0	0	0	1	0	1	0	1	0	1	1	1	0	0	1	1	0	1	1	0	1	2
126	2	2	2	2	0	0	1	2	2	0	11	7	0	1	1	1	1	0	0	1	1	1	1	0	0	2	1	0	1	1	1	1	0	0	1	0	2	1	0	0	0	1	2	0	1	2	0	1	1
127	2	1	2	1	0	0	2	1	1	0	10	8	0	0	0	0	0	0	0	0	0	1	0	0	0	0	1	0	0	0	1	0	0	0	1	0	0	0	0	0	0	1	0	0	0	0	0	0	1
128	2	1	1	2	1	0	1	1	2	0	7	7	0	0	0	0	0	1	0	0	0	0	1	1	0	0	0	1	0	1	0	0	0	0	1	0	1	0	0	0	0	0	1	0	0	1	0	0	0
129	2	2	2	2	0	0	2	2	1	1	11	8	1	1	2	2	0	0	0	0	1	2	0	2	1	1	1	2	0	0	1	0	1	0	2	0	0	0	0	0	0	1	2	1	1	0	0	0	2
130	2	1	3	2	0	1	1	2	3	0	11	7	0	0	0	0	0	0	0	0	1	1	0	1	0	0	1	1	0	0	1	0	1	0	1	0	1	1	0	0	0	2	2	0	1	2	0	0	1
131	2	4	4	2	0	0	1	2	2	1	10	7	0	2	2	2	1	0	1	2	0	2	0	0	0	1	1	0	1	0	1	1	1	0	2	1	2	1	0	0	0	2	2	0	1	2	1	1	2
132	2	1	1	1	0	0	1	2	1	0	9	7	0	1	0	0	0	1	0	0	0	1	0	1	0	0	1	1	0	0	0	0	0	0	0	0	0	0	0	0	0	0	1	0	0	1	0	0	1
133	3	2	1	2	1	0	2	1	2	1	13	8	0	0	1	0	0	0	0	0	0	1	0	0	0	1	2	2	0	0	0	0	2	0	1	2	1	2	0	0	0	1	2	1	1	2	1	1	1
134	2	2	2	3	0	0	2	2	2	1	6	8	0	0	0	0	0	0	1	0	0	0	2	2	0	1	0	2	0	1	0	0	1	0	1	0	1	1	0	0	0	1	1	0	0	0	0	1	1
135	2	2	3	1	0	0	3	2	2	0	7	9	0	0	0	0	1	0	0	0	0	1	0	0	0	0	1	1	0	0	0	0	1	0	1	0	0	0	0	0	0	1	1	0	0	1	0	0	0
136	3	2	3	1	0	0	2	1	2	0	14	8	0	0	0	1	1	0	0	0	1	1	0	0	0	1	1	1	0	0	0	0	0	0	1	1	1	0	0	0	0	1	1	0	0	1	0	1	1
137	2	2	2	2	1	0	1	1	2	0	11	7	1	1	1	2	1	1	0	1	1	2	1	0	0	2	1	1	0	0	1	1	1	0	1	1	2	1	0	0	0	1	2	0	1	2	0	1	1
138	2	1	2	1	0	1	2	1	1	0	6	8	0	0	0	0	0	1	1	0	0	0	1	1	0	2	0	1	0	0	0	0	2	0	2	0	0	0	0	0	0	0	1	0	1	1	0	0	0
139	2	1	1	2	0	0	1	1	2	0	6	7	2	1	1	0	0	1	1	0	0	2	1	1	0	2	1	1	0	0	1	1	1	0	1	0	1	0	0	0	0	0	1	0	0	1	0	0	0
140	2	1	1	2	0	0	1	1	2	0	8	7	0	1	1	0	0	0	0	0	2	2	1	1	0	1	1	1	0	0	1	0	1	0	1	0	0	0	0	0	0	1	2	0	0	1	0	1	1
141	2	2	2	2	0	0	3	2	1	0	12	9	0	2	2	2	1	1	1	1	1	1	0	0	0	1	1	1	0	0	2	0	2	0	2	1	2	0	0	0	0	1	2	0	0	2	0	1	2
142	3	4	3	2	0	0	2	1	2	1	14	8	2	2	2	3	1	1	2	2	1	2	0	0	0	1	1	0	1	0	1	1	1	0	2	2	2	2	0	0	0	1	2	1	1	2	0	1	2
143	2	4	3	2	0	0	1	1	2	0	9	7	2	2	1	1	1	0	1	1	1	1	0	1	0	1	1	1	0	1	2	2	2	0	2	0	2	1	1	0	0	3	1	0	0	0	0	0	0
[truncated: 18 more columns]
